# Supplementary material for: Validated Pretreatment Prediction Models for Response to Neoadjuvant Therapy in Patients with Rectal Cancer: A Systematic Review and Critical Appraisal
Source: Cancers (Basel). 2023 Aug 3;15(15):3945. doi: 10.3390/cancers15153945 (PMC10417363; doi:10.3390/cancers15153945)
Supplement: Supplementary file 1 [file cancers-15-03945-s001.zip]

Archive with 1 entries (1 files):
- cancers-2481230-supplementary.pdf
